# Supplementary material for: Hyperoxia Reprogrammes Microvascular Endothelial Cell Response to Hypoxia in an Organ-Specific Manner
Source: Cells. 2022 Aug 9;11(16):2469. doi: 10.3390/cells11162469 (PMC9406746; doi:10.3390/cells11162469)
Supplement: Supplementary file 1 [file cells-11-02469-s001.zip]

Archive with 1 entries (1 files):
- cells-1807881-SM.pdf
